# Supplementary material for: Selective small-chemical inhibitors of protein arginine methyltransferase 5 with anti-lung cancer activity
Source: PLoS One. 2017 Aug 14;12(8):e0181601. doi: 10.1371/journal.pone.0181601 (PMC5555576; doi:10.1371/journal.pone.0181601)
Supplement: S1 Table — RNAs were isolated from cells and submitted for real-time PCR analysis with gene-specific primers as indicated. (XLSX) [file pone.0181601.s008.xlsx]

## Sheet: 0
	Well	Fluor	Target	Content	Sample	Biological Set Name	Cq	Cq Mean	Cq Std. Dev	Starting Quantity (SQ)	Log Starting Quantity	SQ Mean	SQ Std. Dev	Set Point	Well Note
	A01	SYBR	Actin	Unkn	Control		16.6676	16.6676	0				0	55		Control	ACTIN	AVG	16.4636			EXPERIMENTAL CQ	EXPERIMENTAL CQ	CONTROL CQ	CONTROL CQ	DELTA CQ	DELTA CQ	DELTA DELTA CQ	EXPRESSION FOLD CHANGE	avg	std
	A02	SYBR	Actin	Unkn	Control		16.3145	16.3145	0				0	55				STD DEV	0.182828			EPZ50 uM	ACTIN	CONTROL	ACTIN	EPZ50 uM	CONTROL
	A03	SYBR	Actin	Unkn	Control		16.4086	16.4086	0				0	55							BTG2	30.3778	16.6124	30.3331	16.6676	13.7655	13.6656	0.0999299	0.933078	1.14205	0.654901
	A04	SYBR	Actin	Unkn	EPZ 50uM		16.6124	16.6124	0				0	55		EPZ 50uM	ACTIN	AVG	16.6237		BTG2	30.1088	16.7078	30.6232	16.3145	13.4011	14.3087	-0.90761	1.87594
	A05	SYBR	Actin	Unkn	EPZ 50uM		16.7078	16.7078	0				0	55				STD DEV	0.0789253		BTG2	30.8274	16.5511	29.9886	16.4086	14.2763	13.58	0.696341	0.617136
	A06	SYBR	Actin	Unkn	EPZ 50uM		16.5511	16.5511	0				0	55							GLIPR1	27.0734	16.6124	30.3331	16.6676	10.4611	13.6656	-3.20448	9.21816	8.11167	1.56482
	A07	SYBR	Actin	Unkn	C9A 50uM		16.6691	16.6691	0				0	55		C9A 50uM	ACTIN	AVG	16.5696		GLIPR1	27.1593	16.7078	30.6232	16.3145	10.4515	14.3087	-3.85715	14.4916
	A08	SYBR	Actin	Unkn	C9A 50uM		16.3363	16.3363	0				0	55				STD DEV	0.202748		GLIPR1	27.3227	16.5511	29.9886	16.4086	10.7715	13.58	-2.80842	7.00517
	A09	SYBR	Actin	Unkn	C9A 50uM		16.7033	16.7033	0				0	55							TIGAR	26.6127	16.6124	27.7874	16.6676	10.0004	11.1199	-1.11948	2.17269	2.21482	0.241425
	B01	SYBR	BTG2	Unkn	Control		30.3877	30.3877	0				0	55		Control	BTG2	AVG	30.3331		TIGAR	26.2826	16.7078	27.1966	16.3145	9.57488	10.882	-1.30716	2.47454
	B02	SYBR	BTG2	Unkn	Control		30.6232	30.6232	0				0	55				STD DEV	0.320801		TIGAR	26.335	16.5511	27.1905	16.4086	9.78383	10.7818	-0.998007	1.99724
	B03	SYBR	BTG2	Unkn	Control		29.9886	29.9886	0				0	55							FGFR1	25.7841	16.6124	25.2022	16.6676	9.17179	8.53457	0.637217	0.642952	0.71535	0.0635672
	B04	SYBR	BTG2	Unkn	EPZ 50uM		30.1973	30.1973	0				0	55		EPZ 50uM	BTG2	AVG	30.3778		FGFR1	25.741	16.7078	24.9557	16.3145	9.03322	8.64112	0.392096	0.762022
	B05	SYBR	BTG2	Unkn	EPZ 50uM		30.1088	30.1088	0				0	55				STD DEV	0.391864		FGFR1	25.577	16.5511	25.0022	16.4086	9.02591	8.5936	0.432305	0.741077
	B06	SYBR	BTG2	Unkn	EPZ 50uM		30.8274	30.8274	0				0	55							PTTG1	22.5658	16.6124	22.3881	16.6676	5.95343	5.7205	0.232925	0.850908	0.991837	0.137194
	B07	SYBR	BTG2	Unkn	C9A 50uM		29.4168	29.4168	0				0	55		C9A 50uM	BTG2	AVG	29.9464		PTTG1	22.7277	16.7078	22.5044	16.3145	6.01999	6.18987	-0.169877	1.12496
	B08	SYBR	BTG2	Unkn	C9A 50uM		29.7766	29.7766	0				0	55				STD DEV	0.631918		PTTG1	22.5321	16.5511	22.389	16.4086	5.98092	5.98041	0.000516691	0.999642
	B09	SYBR	BTG2	Unkn	C9A 50uM		30.6459	30.6459	0				0	55							FOXO3	26.1855	16.6124	26.7705	16.6676	9.57316	10.1029	-0.529716	1.44365	1.23776	0.291161
	A10	SYBR	CEACAM1	Unkn	Control		36.34	36.34	0				0	55		Control	CEACAM1	AVG	36.4681		FOXO3	26.1231	16.7078	26.644	16.3145	9.41539	10.3294	-0.914035	1.88431
	A11	SYBR	CEACAM1	Unkn	Control		36.5962	36.5962	0				0	55				STD DEV	0.181151		FOXO3	26.5289	16.5511	26.4317	16.4086	9.97779	10.0231	-0.045277	1.03188
	A12	SYBR	CEACAM1	Unkn	Control			0	0			0	0	55
	B10	SYBR	CEACAM1	Unkn	EPZ 50uM		36.5989	36.5989	0				0	55		EPZ 50uM	CEACAM1	AVG	34.013
	B11	SYBR	CEACAM1	Unkn	EPZ 50uM		33.0847	33.0847	0				0	55				STD DEV	1.31279			EXPERIMENTAL CQ	EXPERIMENTAL CQ	CONTROL CQ	CONTROL CQ	DELTA CQ	DELTA CQ	DELTA DELTA CQ	EXPRESSION FOLD CHANGE	avg	std
	B12	SYBR	CEACAM1	Unkn	EPZ 50uM		34.9413	34.9413	0				0	55								C9A uM	ACTIN	CONTROL	ACTIN	C9A50 uM	CONTROL
	C10	SYBR	CEACAM1	Unkn	C9A 50uM		36.7519	36.7519	0				0	55		C9A 50uM	CEACAM1	AVG	37.3109		BTG2	29.4168	16.6691	30.3331	16.6676	12.7476	13.6656	-0.917916	1.88938	1.85749	0.045112
	C11	SYBR	CEACAM1	Unkn	C9A 50uM		37.6067	37.6067	0				0	55				STD DEV	0.484348		BTG2	29.7766	16.3363	30.6232	16.3145	13.4403	14.3087	-0.86836	1.82559
	C12	SYBR	CEACAM1	Unkn	C9A 50uM		37.5739	37.5739	0				0	55							BTG2	30.6459	16.7033	29.9886	16.4086	13.9426	13.58	0.362642	0.777739
	F01	SYBR	ErbB3	Unkn	Control		37.9095	37.9095	0				0	55		Control	ErbB3	AVG	38.4283		GLIPR1	27.8044	16.6691	30.3331	16.6676	11.1352	13.6656	-2.53034	5.77707	6.03244	0.651061
	F02	SYBR	ErbB3	Unkn	Control		38.6017	38.6017	0				0	55				STD DEV	0.457393		GLIPR1	27.8853	16.3363	30.6232	16.3145	11.549	14.3087	-2.75968	6.77247
	F03	SYBR	ErbB3	Unkn	Control		38.7736	38.7736	0				0	55							GLIPR1	27.8114	16.7033	29.9886	16.4086	11.108	13.58	-2.47191	5.54778
	F04	SYBR	ErbB3	Unkn	EPZ 50uM		38.346	38.346	0				0	55		EPZ 50uM	ErbB3	AVG	38.0241		TIGAR	27.0872	16.6691	27.7874	16.6676	10.418	11.1199	-0.701832	1.62657	1.50219	0.175897
	F05	SYBR	ErbB3	Unkn	EPZ 50uM		39.2039	39.2039	0				0	55				STD DEV	0.455299		TIGAR	27.1732	16.3363	27.1966	16.3145	10.8369	10.882	-0.0451262	1.03177
	F06	SYBR	ErbB3	Unkn	EPZ 50uM		37.7021	37.7021	0				0	55							TIGAR	27.0228	16.7033	27.1905	16.4086	10.3195	10.7818	-0.46238	1.37781
	F07	SYBR	ErbB3	Unkn	C9A 50uM		38.5521	38.5521	0				0	55		C9A 50uM	ErbB3	AVG	38.0206		FGFR1	25.3102	16.6691	25.2022	16.6676	8.64102	8.53457	0.106447	0.928873	0.907588	0.17939
	F08	SYBR	ErbB3	Unkn	C9A 50uM		37.7107	37.7107	0				0	55				STD DEV	0.462385		FGFR1	25.4544	16.3363	24.9557	16.3145	9.11805	8.64112	0.47693	0.718505
	F09	SYBR	ErbB3	Unkn	C9A 50uM		37.7989	37.7989	0				0	55							FGFR1	25.1921	16.7033	25.0022	16.4086	8.48875	8.5936	-0.104855	1.07539
	E01	SYBR	FGFR1	Unkn	Control		25.2022	25.2022	0				0	55		Control	FGFR1	AVG	25.0533		PTTG1	22.4327	16.6691	22.3881	16.6676	5.7636	5.7205	0.0430939	0.970571	1.0371	0.0940802
	E02	SYBR	FGFR1	Unkn	Control		24.9557	24.9557	0				0	55				STD DEV	0.13096		PTTG1	22.3839	16.3363	22.5044	16.3145	6.04763	6.18987	-0.142244	1.10362
	E03	SYBR	FGFR1	Unkn	Control		25.0022	25.0022	0				0	55							PTTG1	22.4032	16.7033	22.389	16.4086	5.69985	5.98041	-0.280562	1.21467
	E04	SYBR	FGFR1	Unkn	EPZ 50uM		25.7841	25.7841	0				0	55		EPZ 50uM	FGFR1	AVG	25.7007		FOXO3	26.0107	16.6691	26.7705	16.6676	9.34153	10.1029	-0.761351	1.69508	1.44075	0.0162989
	E05	SYBR	FGFR1	Unkn	EPZ 50uM		25.741	25.741	0				0	55				STD DEV	0.109255		FOXO3	26.1505	16.3363	26.644	16.3145	9.81419	10.3294	-0.515232	1.42922
	E06	SYBR	FGFR1	Unkn	EPZ 50uM		25.577	25.577	0				0	55							FOXO3	26.1881	16.7033	26.4317	16.4086	9.48476	10.0231	-0.538313	1.45227
	E07	SYBR	FGFR1	Unkn	C9A 50uM		25.3102	25.3102	0				0	55		C9A 50uM	FGFR1	AVG	25.3189
	E08	SYBR	FGFR1	Unkn	C9A 50uM		25.4544	25.4544	0				0	55				STD DEV	0.131364
	E09	SYBR	FGFR1	Unkn	C9A 50uM		25.1921	25.1921	0				0	55
	H01	SYBR	FOXO3	Unkn	Control		26.7705	26.7705	0				0	55		Control	FOXO3	AVG	26.6154
	H02	SYBR	FOXO3	Unkn	Control		26.644	26.644	0				0	55				STD DEV	0.171182
	H03	SYBR	FOXO3	Unkn	Control		26.4317	26.4317	0				0	55
	H04	SYBR	FOXO3	Unkn	EPZ 50uM		26.1855	26.1855	0				0	55		EPZ 50uM	FOXO3	AVG	26.2792			EPZ	C9A
	H05	SYBR	FOXO3	Unkn	EPZ 50uM		26.1231	26.1231	0				0	55				STD DEV	0.218517		BTG2	1.14205	1.85749
	H06	SYBR	FOXO3	Unkn	EPZ 50uM		26.5289	26.5289	0				0	55							GLIPR1	8.11167	6.03244
	H07	SYBR	FOXO3	Unkn	C9A 50uM		26.0107	26.0107	0				0	55		C9A 50uM	FOXO3	AVG	26.1164		TIGAR	2.21482	1.60333
	H08	SYBR	FOXO3	Unkn	C9A 50uM		26.1505	26.1505	0				0	55				STD DEV	0.0934875		FGFR1	0.71535	0.907588
	H09	SYBR	FOXO3	Unkn	C9A 50uM		26.1881	26.1881	0				0	55							PTTG1	0.991837	1.0371
	C01	SYBR	GLIPR1	Unkn	Control		27.2279	27.2279	0				0	55		Control	GLIPR1	AVG	27.1559		FOXO3	1.23776	1.44075
	C02	SYBR	GLIPR1	Unkn	Control		27.1691	27.1691	0				0	55				STD DEV	0.0794781
	C03	SYBR	GLIPR1	Unkn	Control		27.0706	27.0706	0				0	55
	C04	SYBR	GLIPR1	Unkn	EPZ 50uM		27.0734	27.0734	0				0	55		EPZ 50uM	GLIPR1	AVG	27.1851			0.654901	0.045112
	C05	SYBR	GLIPR1	Unkn	EPZ 50uM		27.1593	27.1593	0				0	55				STD DEV	0.126617			1.56482	0.651061
	C06	SYBR	GLIPR1	Unkn	EPZ 50uM		27.3227	27.3227	0				0	55								0.241425	0.175897
	C07	SYBR	GLIPR1	Unkn	C9A 50uM		27.8044	27.8044	0				0	55		C9A 50uM	GLIPR1	AVG	27.8337			0.0635672	0.17939
	C08	SYBR	GLIPR1	Unkn	C9A 50uM		27.8853	27.8853	0				0	55				STD DEV	0.0448388			0.137194	0.0940802
	C09	SYBR	GLIPR1	Unkn	C9A 50uM		27.8114	27.8114	0				0	55								0.291161	0.0162989
	G01	SYBR	PTTG1	Unkn	Control		22.3881	22.3881	0				0	55		Control	PTTG1	AVG	22.4272
	G02	SYBR	PTTG1	Unkn	Control		22.5044	22.5044	0				0	55				STD DEV	0.0668846
	G03	SYBR	PTTG1	Unkn	Control		22.389	22.389	0				0	55
	G04	SYBR	PTTG1	Unkn	EPZ 50uM		22.5658	22.5658	0				0	55		EPZ 50uM	PTTG1	AVG	22.6085
	G05	SYBR	PTTG1	Unkn	EPZ 50uM		22.7277	22.7277	0				0	55				STD DEV	0.104612
	G06	SYBR	PTTG1	Unkn	EPZ 50uM		22.5321	22.5321	0				0	55
	G07	SYBR	PTTG1	Unkn	C9A 50uM		22.4327	22.4327	0				0	55		C9A 50uM	PTTG1	AVG	22.4066
	G08	SYBR	PTTG1	Unkn	C9A 50uM		22.3839	22.3839	0				0	55				STD DEV	0.0245821
	G09	SYBR	PTTG1	Unkn	C9A 50uM		22.4032	22.4032	0				0	55
	D01	SYBR	TIGAR	Unkn	Control		27.7874	27.7874	0				0	55		Control	TIGAR	AVG	27.3915
	D02	SYBR	TIGAR	Unkn	Control		27.1966	27.1966	0				0	55				STD DEV	0.34291
	D03	SYBR	TIGAR	Unkn	Control		27.1905	27.1905	0				0	55
	D04	SYBR	TIGAR	Unkn	EPZ 50uM		26.6127	26.6127	0				0	55		EPZ 50uM	TIGAR	AVG	26.4101
	D05	SYBR	TIGAR	Unkn	EPZ 50uM		26.2826	26.2826	0				0	55				STD DEV	0.177408
	D06	SYBR	TIGAR	Unkn	EPZ 50uM		26.335	26.335	0				0	55
	D07	SYBR	TIGAR	Unkn	C9A 50uM		27.0872	27.0872	0				0	55		C9A 50uM	TIGAR	AVG	27.0944
	D08	SYBR	TIGAR	Unkn	C9A 50uM		27.1732	27.1732	0				0	55				STD DEV	0.0754865
	D09	SYBR	TIGAR	Unkn	C9A 50uM		27.0228	27.0228	0				0	55

## Sheet: Run Information
File Name	admin_2017-04-26 12-34-03_CFXCon.pcrd
Created By User	admin
Notes
ID
Run Started	4/26/2017 12:34:13 PM UTC -04:00
Run Ended	4/26/2017 1:51:36 PM UTC -04:00
Sample Vol	20
Lid Temp	105
Protocol File Name	CFX_2StepAmp+Melt.prcl
Plate Setup File Name	4_26_17 C9A_EPZ RUN.pltd
Base Serial Number	BR001630
Optical Head Serial Number	788BR01627
CFX Manager Version	3.0.1224.1015.
